# Supplementary material for: The Adsorption Mechanism of Hydrogen on FeO Crystal Surfaces: A Density Functional Theory Study
Source: Nanomaterials (Basel). 2023 Jul 11;13(14):2051. doi: 10.3390/nano13142051 (PMC10384720; doi:10.3390/nano13142051)
Supplement: Supplementary file 1 [file nanomaterials-13-02051-s001.zip]

Archive with 1 entries (1 files):
- nanomaterials-2477447-supplementary.pdf
